# Supplementary material for: Ultrathin Boron Growth onto Nanodiamond Surfaces via Electrophilic Boron Precursors
Source: Nanomaterials (Basel). 2024 Jul 29;14(15):1274. doi: 10.3390/nano14151274 (PMC11314373; doi:10.3390/nano14151274)
Supplement: Supplementary file 1 [file nanomaterials-14-01274-s001.zip]

Archive with 1 entries (1 files):
- nanomaterials-3063623-supplementary.pdf
